# Supplementary material for: Assessing Seasonal and Inter-Annual Variations of Lake Surface Areas in Mongolia during 2000-2011 Using Minimum Composite MODIS NDVI
Source: PLoS One. 2016 Mar 23;11(3):e0151395. doi: 10.1371/journal.pone.0151395 (PMC4805288; doi:10.1371/journal.pone.0151395)
Supplement: S1 Table — (XLSX) [file pone.0151395.s003.xlsx]

## Sheet: Fig3a
lake areas in km2			Number of pairs is 203 but some pairs are missing when Landsat image was locally covered by clouds.
landsat-derived lake area	modis-derived lake area
8.3727	10.3125
0.0099	0
0	0
0	0.3125
0	0
0	0
0.0252	0
0.0774	1.125
0	0.375
0	0
0.0387	0
9.288	9
7.5537	6.25
7.3827	8.375
6.732	6.375
6.1803	5.375
5.5035	4.5625
106.681	103.688
102.267	104.875
86.3451	84.75
82.0629	82.625
79.3791	78.0625
74.8665	73.1875
6.2946	6.625
5.3595	5.9375
0	0
3.3957	0.4375
0	0
0	0
3.2409	3.4375
0	0.8125
0	0
0.0198	2.125
2.295	0
0.009	0
0	0
62.0541	56.875
0.2592	0.3125
0	0.25
0.0036	0.0625
0.1494	0
7.5987	6.8125
0.0063	0.125
0	0
0	0
0	0
0	0
0	0
276.597	279.062
271.754	281.312
265.361	273.125
256.37	261.875
245.94	256.688
112.532	124.25
82.6965	87.6875
59.6376	57.5625
0.0729	0
7.2972	4.4375
34.9929	49.5
0	0.3125
41.9202	43.625
41.9355	45.25
22.7421	17.75
22.6548	19.25
22.3884	17.4375
22.068	9.625
21.8295	18.3125
21.5568	19.6875
21.5874	19.75
9.5283	6
9.8307	6.5625
9.6705	0.8125
9.5049	3.1875
9.3888	8.1875
9.2907	8.375
34.6032	30.625
34.7706	32.5625
34.6725	32.5625
34.29	31.3125
31.9887	33.75
31.8033	32
32.2146	31.6875
181.414	167.812
180.944	167.688
175.315	155
171.423	166.5
172.361	168.5
4.6494	5.9375
4.6161	5.625
7.2738	22.3125
6.9885	4.0625
24.336	32.25
24.327	20.75
24.4251	20.75
24.1281	18.3125
22.7799	21.25
22.8582	20.5625
22.9527	20.875
207.734	212.062
207.997	201.688
208.535	201.688
207.752	200.5
203.69	201.125
203.349	206.75
203.829	208.062
203.804	196.062
12.0888	11.125
88.0461	81.625
73.404	72.5625
16.0056	20.5
16.0848	20.1875
15.9876	16.125
16.0839	16.125
15.9462	15.8125
14.7429	17.1875
15.3126	15.8125
15.4233	14.3125
8.5401	16.6875
8.5275	8.0625
8.5365	7.6875
8.5887	7.6875
8.4969	6.3125
7.6941	7
8.0055	7
7.9245	6.625
71.1999	63.25
71.1999	62.1875
60.7734	46.75
55.8306	51.125
60.8229	42.5
57.0555	51.125
60.5682	50.4375
57.5109	54.25
57.6981	56.1875
59.4153	47.25
60.0165	38.6875
26.8506	21.6875
26.3853	22.25
25.875	21
24.8805	22.5625
24.7932	21.625
24.2199	21.0625
23.8707	21.75
23.0391	20
22.0932	20.0625
22.0581	19.8125
6.6861	2.6875
6.9354	2.3125
6.6753	4.0625
6.7833	4.75
6.8103	4.0625
6.7878	5.125
18.4968	20.6875
17.8749	19.9375
16.5789	22.75
18.0999	20.75
18.7542	19.9375
18.9945	20.625
18.6849	19.25
17.6256	19
13.5432	19.6875
8.0397	10.625
8.6355	10.375
8.334	11
7.2756	16.75
7.8228	11.3125
7.3476	11
6.9552	10.625
7.8669	11.125
6.1965	9.75
7.2099	14

## Sheet: Fig3b&c
Lake ID	Landsat-derived Lake area	Perimeter/Area	Relative Error (%)
109	8.3727	1.05319	23.1682
18	34.4007	0.177215	-7.05839
20	106.681	0.60347	-0.886525
22	6.2946	0.135922	-23.6942
23	3.2409	0.153846	6.06622
24	62.0541	0.0584416	6.10858
26	7.5987	1.46552	-10.3465
47	276.597	2.17867	2.77033
48	112.532	0.574863	3.88676
54	21.5874	1.66228	-21.2532
55	9.5283	1.41237	-41.8314
56	34.7706	1.50716	-4.01823
58	181.414	0.820528	-6.30462
74	4.6161	2.92187	24.7804
75	7.2738	2.1831	82.4414
78	24.4251	1.45455	-6.73498
79	208.535	0.491811	-1.12913
80	12.0888	1.74419	-7.97267
81	88.0461	0.959302	-7.29288
82	73.404	0.931034	-1.1464
84	16.0848	1.14	8.31343
85	8.5887	1.79487	0.727792
86	71.1999	0.825879	-11.9117
105	60.7734	0.913257	-17.0056
107	26.8506	1.21622	-13.0321
108	6.6861	1.92537	-43.4037
96	18.9945	0.901478	13.3093
99	8.6355	1.81579	51.1506
