# Supplementary material for: Assessing Seasonal and Inter-Annual Variations of Lake Surface Areas in Mongolia during 2000-2011 Using Minimum Composite MODIS NDVI
Source: PLoS One. 2016 Mar 23;11(3):e0151395. doi: 10.1371/journal.pone.0151395 (PMC4805288; doi:10.1371/journal.pone.0151395)
Supplement: S2 Table — (XLSX) [file pone.0151395.s004.xlsx]

## Sheet: Sheet1
		MODIS-derived water pixels								MODIS-derived lake area in km2								Landsat-derived lake area in km2
		Lake ID								Lake ID								Lake ID
year	doy	45	48	107	20	18	79	108	99	45	48	107	20	18	79	108	99	45	48	107	20	18	79	108	99
2000	122	4533	2037	363	1610	120	3327	86	162	283.312	127.312	22.6875	100.625	7.5	207.938	5.375	10.125
2000	152	4499	1929	318	1596	115	3022	19	146	281.188	120.562	19.875	99.75	7.1875	188.875	1.1875	9.125			26.8506	106.681
2000	182	4450	1833	162	1545	109	2950	0	148	278.125	114.562	10.125	96.5625	6.8125	184.375	0	9.25
2000	212	4343	1824	244	1439	115	2964	4	151	271.438	114	15.25	89.9375	7.1875	185.25	0.25	9.4375	276.597
2000	242	4434	1799	326	1585	111	3139	54	154	277.125	112.438	20.375	99.0625	6.9375	196.188	3.375	9.625		112.532						10.625
2000	272	4471	1842	393	1609	130	3639	212	159	279.438	115.125	24.5625	100.562	8.125	227.438	13.25	9.9375						207.734
2001	122	4515	1854	336	1611	127	3328	141	166	282.188	115.875	21	100.688	7.9375	208	8.8125	10.375
2001	152	4476.5	1783	265.5	1567.5	85	3224	70.5	156	279.781	111.438	16.5938	97.9688	5.3125	201.5	4.40625	9.75
2001	182	4438	1712	195	1524	118	3120	0	146	277.375	107	12.1875	95.25	7.375	195	0	9.125			26.2269	102.267	9.288
2001	212	4438	1643	317	1546	127	3084	0	153	277.375	102.688	19.8125	96.625	7.9375	192.75	0	9.5625	271.754	100.898				207.997	6.6861	10.375
2001	242	4405	1618	346	1543	108	3085	34	152	275.312	101.125	21.625	96.4375	6.75	192.812	2.125	9.5
2001	272	4398	1640	344	1577	135	3143	181	161	274.875	102.5	21.5	98.5625	8.4375	196.438	11.3125	10.0625
2002	122	4487	1620	347	1537	125	3348	106	153	280.438	101.25	21.6875	96.0625	7.8125	209.25	6.625	9.5625
2002	152	4427	1526	310	1489	101	3016	60	151	276.688	95.375	19.375	93.0625	6.3125	188.5	3.75	9.4375			26.3853			207.752		11
2002	182	4343	1367	330	1393	105	3079	1	148	271.438	85.4375	20.625	87.0625	6.5625	192.438	0.0625	9.25
2002	212	4298	1236	333	1423	101	3142	1	154	268.625	77.25	20.8125	88.9375	6.3125	196.375	0.0625	9.625
2002	242	4328	1080	356	1497	103	3163	69	142	270.5	67.5	22.25	93.5625	6.4375	197.688	4.3125	8.875
2002	272	4346	1106	338	1528	93	3179	62	146	271.625	69.125	21.125	95.5	5.8125	198.688	3.875	9.125
2003	122	4294	963	310	1700	105.5	3263	189	166	268.375	60.1875	19.375	106.25	6.59375	203.938	11.8125	10.375
2003	152	4243	860	313	1518	118	3073	91	151	265.188	53.75	19.5625	94.875	7.375	192.062	5.6875	9.4375
2003	182	4259	981	283	1453	121	3030	0	151	266.188	61.3125	17.6875	90.8125	7.5625	189.375	0	9.4375
2003	212	4270	1236	253	1257	88	2531	2	148	266.875	77.25	15.8125	78.5625	5.5	158.188	0.125	9.25		82.6965	25.875
2003	242	4250	1373	330	1418	109	2906	19	166	265.625	85.8125	20.625	88.625	6.8125	181.625	1.1875	10.375
2003	272	4319	1488	355	1473	125	3186	190	200	269.938	93	22.1875	92.0625	7.8125	199.125	11.875	12.5
2004	122	4319	1434	342	1464	119	3245	82	165	269.938	89.625	21.375	91.5	7.4375	202.812	5.125	10.3125
2004	152	4320	1296	308	1421	110	3043	3	152	270	81	19.25	88.8125	6.875	190.188	0.1875	9.5
2004	182	4245	1061	254	1385	103	3066	6	155	265.312	66.3125	15.875	86.5625	6.4375	191.625	0.375	9.6875						203.69
2004	212	4210	822	221	1338	107	3062	21	159	263.125	51.375	13.8125	83.625	6.6875	191.375	1.3125	9.9375	265.361	59.6376						11.3125
2004	242	4225	778	334	1363	103	2904	42	166	264.062	48.625	20.875	85.1875	6.4375	181.5	2.625	10.375							6.7347
2004	272	4246	824	364	1402	126	3695	62	172	265.375	51.5	22.75	87.625	7.875	230.938	3.875	10.75
2005	122	4283	607	330	1355	113	3218	77	152	267.688	37.9375	20.625	84.6875	7.0625	201.125	4.8125	9.5
2005	152	4238	237	243	1354	106	2603	45	159	264.875	14.8125	15.1875	84.625	6.625	162.688	2.8125	9.9375
2005	182	4226	35	316	1302	89	3010	0	143	264.125	2.1875	19.75	81.375	5.5625	188.125	0	8.9375							6.9354
2005	212	4221	134	245	1299	90	2661	2	155	263.812	8.375	15.3125	81.1875	5.625	166.312	0.125	9.6875		0		86.3451	7.5537			11
2005	242	4205	31	324	1318	94	2917	31	162	262.812	1.9375	20.25	82.375	5.875	182.312	1.9375	10.125
2005	272	4240	84	340	1311	100	3084	64	165	265	5.25	21.25	81.9375	6.25	192.75	4	10.3125			24.8805
2006	122	4267	12	351	1335	109	3314	60	156	266.688	0.75	21.9375	83.4375	6.8125	207.125	3.75	9.75
2006	152	4211	65	267	1289	85	3068	13	148	263.188	4.0625	16.6875	80.5625	5.3125	191.75	0.8125	9.25
2006	182	4187	0	266.5	1113	82.5	2966	0	146	261.688	0	16.6562	69.5625	5.15625	185.375	0	9.125
2006	212	4158	1	266	1231	80	2864	3	154	259.875	0.0625	16.625	76.9375	5	179	0.1875	9.625	256.37	0.0729		82.0629	7.3827			10.625
2006	242	4107	0	324	1253	95	3028	51	155	256.688	0	20.25	78.3125	5.9375	189.25	3.1875	9.6875			24.7932			203.829	6.6753
2006	272	4108	1	344	1291	106	3261	63	161	256.75	0.0625	21.5	80.6875	6.625	203.812	3.9375	10.0625
2007	122	4159	28	287	1236	98	3078	79	160	259.938	1.75	17.9375	77.25	6.125	192.375	4.9375	10								11.125
2007	152	4165	0	299	1250	102	2870	4	153	260.312	0	18.6875	78.125	6.375	179.375	0.25	9.5625
2007	182	4067	22	306	1199	87	2861	1	145	254.188	1.375	19.125	74.9375	5.4375	178.812	0.0625	9.0625		7.2972		79.3791	6.732
2007	212	4030	60	312	1164	80	2950	0	145	251.875	3.75	19.5	72.75	5	184.375	0	9.0625
2007	242	4035	891	332	1188	99	3130	34	148	252.188	55.6875	20.75	74.25	6.1875	195.625	2.125	9.25			24.2199				6.7833
2007	272	4090	1120	326	1224	108	3206	90	156	255.625	70	20.375	76.5	6.75	200.375	5.625	9.75
2008	122	4113	1126	324	1187	79	3214	94	165	257.062	70.375	20.25	74.1875	4.9375	200.875	5.875	10.3125
2008	152	4064	796	280	1130	79	3086	1	152	254	49.75	17.5	70.625	4.9375	192.875	0.0625	9.5
2008	182	4062	678	291	1080	64	2977	0	145	253.875	42.375	18.1875	67.5	4	186.062	0	9.0625			23.8707
2008	212	4024	535	292	1102	71	3021	1	142	251.5	33.4375	18.25	68.875	4.4375	188.812	0.0625	8.875		34.9929		74.8665	6.1803			9.75
2008	242	4023	406	309	1142	76	3016	26	160	251.438	25.375	19.3125	71.375	4.75	188.5	1.625	10							6.8103
2008	272	4048	5	338	1193	95	3201	69	153	253	0.3125	21.125	74.5625	5.9375	200.062	4.3125	9.5625	245.94
2009	122	4061	5	330	1141	77	3185	115	159	253.812	0.3125	20.625	71.3125	4.8125	199.062	7.1875	9.9375
2009	152	4008	36	318	1127	87	3035	5	131	250.5	2.25	19.875	70.4375	5.4375	189.688	0.3125	8.1875
2009	182	3997	4	222	1054	56	2876	2	136	249.812	0.25	13.875	65.875	3.5	179.75	0.125	8.5					5.5035
2009	212	3936	5	280	1047	61	2977	0	144	246	0.3125	17.5	65.4375	3.8125	186.062	0	9		0	23.0391
2009	242	3935	15	311	1096	81	3080	53	145	245.938	0.9375	19.4375	68.5	5.0625	192.5	3.3125	9.0625
2009	272	3962	118	316	1119	99	3232	74	164	247.625	7.375	19.75	69.9375	6.1875	202	4.625	10.25							6.7041
2010	122	4010	93	311	1110	89	3190	178	145	250.625	5.8125	19.4375	69.375	5.5625	199.375	11.125	9.0625
2010	152	4000	354	277	1006	74	2977	89	144	250	22.125	17.3125	62.875	4.625	186.062	5.5625	9							6.7878
2010	182	3931	472	281	1006	56	2672	0	134	245.688	29.5	17.5625	62.875	3.5	167	0	8.375
2010	212	3923	495	285	985	55	2585	2	134	245.188	30.9375	17.8125	61.5625	3.4375	161.562	0.125	8.375		41.9202
2010	242	3901	482	291	1010	71	2990	28	142	243.812	30.125	18.1875	63.125	4.4375	186.875	1.75	8.875			22.0932					9.875
2010	272	3885	293	293	1062	92	3099	78	155	242.812	18.3125	18.3125	66.375	5.75	193.688	4.875	9.6875
2011	122	3961	36	308	1036	72	3281	86	147	247.562	2.25	19.25	64.75	4.5	205.062	5.375	9.1875
2011	152	3949	0	245	1023	81	3019	24	133	246.812	0	15.3125	63.9375	5.0625	188.688	1.5	8.3125								8
2011	182	3941	65	262	802	32	2272	0	137	246.312	4.0625	16.375	50.125	2	142	0	8.5625							6.7302
2011	212	3914	705	275	937	68	2933	1	129	244.625	44.0625	17.1875	58.5625	4.25	183.312	0.0625	8.0625		41.9355
2011	242	3894	896	300	956	69	3102	45	149	243.375	56	18.75	59.75	4.3125	193.875	2.8125	9.3125			22.0581
2011	272	3914	1009	312	1009	79	3123	86	146	244.625	63.0625	19.5	63.0625	4.9375	195.188	5.375	9.125
