# Supplementary material for: Assessing Seasonal and Inter-Annual Variations of Lake Surface Areas in Mongolia during 2000-2011 Using Minimum Composite MODIS NDVI
Source: PLoS One. 2016 Mar 23;11(3):e0151395. doi: 10.1371/journal.pone.0151395 (PMC4805288; doi:10.1371/journal.pone.0151395)
Supplement: S3 Table — (XLSX) [file pone.0151395.s005.xlsx]

## Sheet: Fig5a
year	doy	DecimalYr	mean lake area (km2)
2000	152	2000.42	5783.69
2000	182	2000.5	5542.38
2000	212	2000.58	5414
2000	242	2000.66	5835.75
2001	152	2001.42	5911.19
2001	182	2001.5	5710.56
2001	212	2001.58	5688.75
2001	242	2001.66	5762.31
2002	152	2002.42	5643
2002	182	2002.5	5593.88
2002	212	2002.58	5651.81
2002	242	2002.66	5736.5
2003	152	2003.42	5578.5
2003	182	2003.5	5420.31
2003	212	2003.58	5293.81
2003	242	2003.66	5596.12
2004	152	2004.42	5536.5
2004	182	2004.5	5503.38
2004	212	2004.58	5446.38
2004	242	2004.66	5543.75
2005	152	2005.42	5360.69
2005	182	2005.5	5429.88
2005	212	2005.58	5276.56
2005	242	2005.66	5457.31
2006	152	2006.42	5506.81
2006	182	2006.5	5154.94
2006	212	2006.58	5307.75
2006	242	2006.66	5503.12
2007	152	2007.42	5366.19
2007	182	2007.5	5323.06
2007	212	2007.58	5377.69
2007	242	2007.66	5537
2008	152	2008.42	5364.88
2008	182	2008.5	5325.38
2008	212	2008.58	5363.69
2008	242	2008.66	5469.31
2009	152	2009.42	5341.12
2009	182	2009.5	5161.25
2009	212	2009.58	5291.38
2009	242	2009.66	5390.88
2010	152	2010.42	5302.06
2010	182	2010.5	4990.12
2010	212	2010.58	5209.25
2010	242	2010.66	5397.25
2011	152	2011.42	5208.56
2011	182	2011.5	4952.5
2011	212	2011.58	5228.25
2011	242	2011.66	5426.44

## Sheet: Fig5b
Yr	max	min	mean lake area (km2)
2000	5835.75	5414	5643.95
2001	5911.19	5688.75	5768.2
2002	5736.5	5593.88	5656.3
2003	5596.12	5293.81	5472.19
2004	5543.75	5446.38	5507.5
2005	5457.31	5276.56	5381.11
2006	5506.81	5154.94	5368.16
2007	5537	5323.06	5400.98
2008	5469.31	5325.38	5380.81
2009	5390.88	5161.25	5296.16
2010	5397.25	4990.12	5224.67
2011	5426.44	4952.5	5203.94
