# Supplementary material for: Assessing Seasonal and Inter-Annual Variations of Lake Surface Areas in Mongolia during 2000-2011 Using Minimum Composite MODIS NDVI
Source: PLoS One. 2016 Mar 23;11(3):e0151395. doi: 10.1371/journal.pone.0151395 (PMC4805288; doi:10.1371/journal.pone.0151395)
Supplement: S4 Table — (XLSX) [file pone.0151395.s006.xlsx]

## Sheet: Slope & p_value
Lake ID	Slope	p_value
4	-0.150853	0.14492
6	-5.4487	0
9	-0.378733	2e-05
10	-0.0325688	0.66549
11	-0.0304482	0.75625
12	0.00856829	0.57809
14	0.00808443	0.91596
15	-3.04306	0
16	-0.130592	0.08476
17	-0.72473	0
18	-0.310668	0
19	0.0434562	0.19818
20	-3.57023	0
21	0.0250326	0.78749
22	-0.574054	0
23	-0.0774632	0.00696
24	-5.01676	0
26	-0.00407138	0.85586
27	-0.83715	0
28	-0.432817	0
29	-0.206608	0.00823
30	-0.00350525	0.96132
31	-0.755262	0
35	-0.0573074	0.83731
45	-3.48307	0
46	-0.00786194	0.68434
48	-8.89168	0
49	-0.0330508	0.6976
50	-0.147615	0.27088
54	-0.197442	0.39178
55	0.220646	0.04935
56	-0.31276	0.1222
57	0.12016	0.39197
58	-1.41779	0.27987
61	-0.131811	0.44161
62	-2.1038	6e-05
70	0.0106092	0.96806
71	-0.569498	0.15447
72	-0.00641968	0.7976
73	-0.487412	0.00232
74	-0.0424376	0.27529
75	-0.0652135	0.20634
76	-0.196032	0.00313
77	0.0609136	0.50222
78	-0.478475	0.03966
79	-1.09325	0.01977
80	-0.070293	0.10875
81	-0.112167	0.10933
82	-1.1383	4e-05
83	-0.00564489	0.7785
84	-0.109161	0.21569
85	-0.209207	0.0012
86	-0.243554	0.0678
87	0.00928026	0.65498
88	-0.137745	0.38664
89	-0.0254932	0.51015
90	-0.138067	0.11948
91	-0.0223118	0.28954
92	-0.467178	1e-05
93	-0.137483	0.00297
94	0.0131176	0.8294
95	-0.0148937	0.63618
96	0.016821	0.66695
97	0.0771307	0.53823
98	-0.00287966	0.88577
99	-0.0827745	7e-05
100	-0.090666	0.3247
101	-0.0224188	0.619
102	-0.00833496	0.96303
103	-0.04343	0.39238
104	-0.0248964	0.16709
105	-0.950372	0.14805
106	-0.209631	0.01153
107	-0.0191487	0.92842
108	-0.0521984	0.44501
109	-0.200775	0.00986
